# Supplementary material for: Shrimp Lipids Inhibit Migration, Epithelial–Mesenchymal Transition, and Cancer Stem Cells via Akt/mTOR/c-Myc Pathway Suppression
Source: Biomedicines. 2024 Mar 25;12(4):722. doi: 10.3390/biomedicines12040722 (PMC11048134; doi:10.3390/biomedicines12040722)
Supplement: Supplementary file 1 [file biomedicines-12-00722-s001.zip]

Archive with 1 entries (1 files):
- biomedicines-2889643-supplementary.pdf
